# Supplementary material for: Edible Safety Evaluation of Cinnamomum camphora Seed Kernel Oil: Sub-Chronic Toxicity and Teratogenicity Assessments
Source: Foods. 2025 Jun 17;14(12):2116. doi: 10.3390/foods14122116 (PMC12192236; doi:10.3390/foods14122116)
Supplement: Supplementary file 1 [file foods-14-02116-s001.zip]

Archive with 1 entries (1 files):
- foods-3700730-supplementary.pdf
